# Supplementary material for: Brain–Computer Interfaces in Parkinson’s Disease Rehabilitation
Source: Biomimetics (Basel). 2025 Jul 23;10(8):488. doi: 10.3390/biomimetics10080488 (PMC12383679; doi:10.3390/biomimetics10080488)
Supplement: Supplementary file 1 [file biomimetics-10-00488-s001.zip]

Archive with 1 entries (1 files):
- biomimetics-3707738-supplementary.pdf
